# Supplementary material for: Molecular Structural Analysis of Porcine CMAH–Native Ligand Complex and High Throughput Virtual Screening to Identify Novel Inhibitors
Source: Pathogens. 2023 May 5;12(5):684. doi: 10.3390/pathogens12050684 (PMC10220980; doi:10.3390/pathogens12050684)
Supplement: Supplementary file 1 [file pathogens-12-00684-s001.zip]

Archive with 1 entries (1 files):
- pathogens-2349206-supplementary.pdf
